# Supplementary material for: Adiposity Phenotypes and Associated Cardiometabolic Risk Profile in the Inuit Population of Nunavik
Source: Nutrients. 2024 Mar 2;16(5):725. doi: 10.3390/nu16050725 (PMC10934199; doi:10.3390/nu16050725)
Supplement: Supplementary file 1 [file nutrients-16-00725-s001.zip]

Archive with 1 entries (1 files):
- nutrients-2870635-supplementary.pdf
